# Supplementary material for: A Paternal Fish Oil Diet Preconception Modulates the Gut Microbiome and Attenuates Necrotizing Enterocolitis in Neonatal Mice
Source: Mar Drugs. 2022 Jun 13;20(6):390. doi: 10.3390/md20060390 (PMC9230221; doi:10.3390/md20060390)
Supplement: Supplementary file 1 [file marinedrugs-20-00390-s001.zip]

Archive with 1 entries (1 files):
- marinedrugs-1758321-supplementary.pdf
